# Supplementary material for: The Promising Effect of Tocilizumab on Chronic Antibody-Mediated Rejection (cAMR) of Kidney Transplant
Source: Pharmaceutics. 2025 Jan 9;17(1):78. doi: 10.3390/pharmaceutics17010078 (PMC11768637; doi:10.3390/pharmaceutics17010078)
Supplement: Supplementary file 1 [file pharmaceutics-17-00078-s001.zip]

Archive with 1 entries (1 files):
- pharmaceutics-3346251-supplementary.pdf
